# Supplementary material for: The Impact of 24 h Urinary Potassium Excretion on High-Density Lipoprotein Cholesterol and Chronic Disease Risk in Chinese Adults: A Health Promotion Study
Source: Nutrients. 2024 Sep 28;16(19):3286. doi: 10.3390/nu16193286 (PMC11478645; doi:10.3390/nu16193286)
Supplement: Supplementary file 1 [file nutrients-16-03286-s001.zip]

Archive with 1 entries (1 files):
- nutrients-3214102-supplementary.pdf
